# Supplementary material for: The Role of Cholesterol at the CHOL2 Site and the Dimeric Interface in the Regulation of Serotonin Transporter Function and Dimerization
Source: Biomolecules. 2026 Mar 21;16(3):472. doi: 10.3390/biom16030472 (PMC13024735; doi:10.3390/biom16030472)
Supplement: Supplementary file 1 [file biomolecules-16-00472-s001.zip]

Archive with 1 entries (1 files):
- biomolecules-4195898-supplementary.pdf
